# Supplementary material for: Risk factors for major adverse cardiovascular events after coronary artery bypass grafting using radial artery grafts
Source: Front Cardiovasc Med. 2023 Sep 27;10:1238161. doi: 10.3389/fcvm.2023.1238161 (PMC10565515; doi:10.3389/fcvm.2023.1238161)
Supplement: Supplementary file 1 [file Datasheet1.zip]

Archive with 2 entries (2 files):
- Supplemetary data/Supplementary Figures S1 to S2.docx
- Supplemetary data/Supplementary Tables S1 to S22.docx
